# Supplementary material for: Genomic Insights into Pasteurella multocida Serotype B:2 from Hemorrhagic Septicemia Outbreaks in Wildlife and Livestock in Kazakhstan
Source: Pathogens. 2025 Dec 11;14(12):1273. doi: 10.3390/pathogens14121273 (PMC12735514; doi:10.3390/pathogens14121273)
Supplement: Supplementary file 1 [file pathogens-14-01273-s001.zip]

Archive with 16 entries (12 files):
- pathogens-4006838-supplementary/
- pathogens-4006838-supplementary/Ethics_scan.pdf
- pathogens-4006838-supplementary/Supplementary Figures/
- pathogens-4006838-supplementary/Supplementary Figures/Figure S1.jpg
- pathogens-4006838-supplementary/Supplementary Figures/Figure S2.jpg
- pathogens-4006838-supplementary/Supplementary Figures/Figure S3.jpg
- pathogens-4006838-supplementary/Supplementary Figures/Figure S4.jpg
- pathogens-4006838-supplementary/Supplementary Figures/Figure S5.jpg
- pathogens-4006838-supplementary/Supplementary Files/
- pathogens-4006838-supplementary/Supplementary Files/Supplementary File_S1-PastyVRDB.txt
- pathogens-4006838-supplementary/Supplementary Files/Supplementary_File_S2-Consensus_script.txt
- pathogens-4006838-supplementary/Supplementary Files/Supplementary_File_S3-Panaroo_analysis_v1.0.ipynb
- pathogens-4006838-supplementary/Supplementary Files/Supplementary_File_S4-Annotated_prophages.rar
- pathogens-4006838-supplementary/Supplementary Tables/
- pathogens-4006838-supplementary/Supplementary Tables/Supplementary_TableS1.xlsx
- pathogens-4006838-supplementary/Supplementary Tables/Supplementary_TableS2.xlsx
