# Supplementary material for: Genomic Insights into Pasteurella multocida Serotype B:2 from Hemorrhagic Septicemia Outbreaks in Wildlife and Livestock in Kazakhstan
Source: Pathogens. 2025 Dec 11;14(12):1273. doi: 10.3390/pathogens14121273 (PMC12735514; doi:10.3390/pathogens14121273)
Supplement: Supplementary file 1 [file pathogens-14-01273-s001.zip › pathogens-4006838-supplementary/Supplementary Files/Supplementary_File_S2-Consensus_script.txt]

#!/bin/bash
set -uex
exec > >(tee log.txt) 2>&1

# conda create -n consensus -c bioconda notebook bwa samtools=1.13 bcftools htslib freebayes vcflib igv seqkit matplotlib #pip
# reference sequence shoud not include in the fasta header symbol ':' !!!

REF=$1

NAME=$2

R1=$3
R2=$4

OUTPUT=mapping_analysis/mapping


mkdir -p $OUTPUT/$NAME

OUTPUT=$OUTPUT/$NAME

bwa mem -t 48 -M -R "@RG\tID:$NAME\tSM:$NAME" $REF $R1 $R2 | samtools sort > $OUTPUT/Aln-${NAME}.raw.bam # -w 150

samtools index $OUTPUT/Aln-${NAME}.raw.bam

samtools view -b -F 4 $OUTPUT/Aln-${NAME}.raw.bam > $OUTPUT/Aln-${NAME}.mapped.bam

samtools index $OUTPUT/Aln-${NAME}.mapped.bam

rm $OUTPUT/Aln-${NAME}.raw.bam $OUTPUT/Aln-${NAME}.raw.bam.bai

samtools depth -a -J $OUTPUT/Aln-${NAME}.mapped.bam | cut -f 1,2,3 > $OUTPUT/depth-${NAME}-f123.txt # -f 1,2,3 # -J -- Include reads with deletions in depth computation. 

samtools depth -a -J $OUTPUT/Aln-${NAME}.mapped.bam | cut -f 3 > $OUTPUT/depth-${NAME}.txt # -J -- Include reads with deletions in depth computation.

mkdir -p $OUTPUT/depth-files

cp $OUTPUT/depth-${NAME}.txt depth-files

cat $OUTPUT/depth-${NAME}-f123.txt | awk '$3 < 6 {printf "%s\t%d\t%d\t%d\n", $1, $2 - 1, $2, $3}' > $OUTPUT/mask_${NAME}.bed # Depth was: $3 == 0 {

freebayes -p 1 -f $REF $OUTPUT/Aln-${NAME}.mapped.bam | bcftools norm -Ov -f ${REF} -d all - > $OUTPUT/variants-${NAME}.raw.vcf

bgzip $OUTPUT/variants-${NAME}.raw.vcf

tabix -p vcf $OUTPUT/variants-${NAME}.raw.vcf.gz

zcat $OUTPUT/variants-${NAME}.raw.vcf.gz | vcffilter -f "QUAL > 29" | bgzip > $OUTPUT/variants-${NAME}.filtered-q30.vcf.gz # Depth QUAL > 29

tabix -p vcf $OUTPUT/variants-${NAME}.filtered-q30.vcf.gz

bcftools query -f '%POS %REF %ALT %QUAL %INFO/DP\n' $OUTPUT/variants-${NAME}.filtered-q30.vcf.gz > $OUTPUT/variants_${NAME}.txt

#bedtools maskfasta -fullHeader -fi ${REF} -bed $OUTPUT/mask_${NAME}.bed -fo $OUTPUT/consensus_N_${NAME}.fasta

bcftools consensus --mask $OUTPUT/mask_${NAME}.bed -f $REF $OUTPUT/variants-${NAME}.filtered-q30.vcf.gz > $OUTPUT/consensus_N-variants_${NAME}.fasta

seqkit -is replace -p "N" -r "" $OUTPUT/consensus_N-variants_${NAME}.fasta > $OUTPUT/consensus_N-deleted_${NAME}.fasta

awk -v hdr="$NAME" '/^>/ {print ">" hdr; next} {print}' $OUTPUT/consensus_N-deleted_${NAME}.fasta > $OUTPUT/genome_NNN_consensus_${NAME}.fasta

mkdir -p $OUTPUT/genome-consensuses

cp $OUTPUT/genome_NNN_consensus_${NAME}.fasta $OUTPUT/genome-consensuses/${NAME}_consensus.fasta
