# Supplementary material for: Genomic Insights into Pasteurella multocida Serotype B:2 from Hemorrhagic Septicemia Outbreaks in Wildlife and Livestock in Kazakhstan
Source: Pathogens. 2025 Dec 11;14(12):1273. doi: 10.3390/pathogens14121273 (PMC12735514; doi:10.3390/pathogens14121273)
Supplement: Supplementary file 1 [file pathogens-14-01273-s001.zip › pathogens-4006838-supplementary/Supplementary Files/Supplementary_File_S3-Panaroo_analysis_v1.0.ipynb]

# %% [markdown]
### Files:

* Panaroo_analysis_v0.8...ipynb
* gene_presence_absence_filt_pseudo_length_frag.csv
* gene_data.csv
* Amino_acid_all_DB.faa

```bash
sudo chmod 777 -R Prokka-annotation
for genome in $(ls -1); do cat $genome/*.faa >> Amino_acid_all_DB.faa; done
```

# %% [code]
# Importing modules
import os
import pandas as pd


# %% [code]
# To read initial gene presence/absence matrix table
presence_absence_matrix = pd.read_csv("gene_presence_absence_filt_pseudo_length_frag.csv", dtype = str)

# To see data types in dataframe
#presence_absence_matrix.dtypes

# %% [code]
# Display all columns of dataframe
pd.options.display.max_columns = None

# Extract needed columns
matrix = presence_absence_matrix.drop(presence_absence_matrix.columns[[0, 1, 2]], axis = 1).copy()
#matrix

# to remove table from memory
del presence_absence_matrix

# %% [code]
# To count Nomber of Isolates
N_isolates = pd.Series(matrix.notnull().sum(axis = 1).tolist())

# To insert column "N_isolates" intp the matrix
matrix.insert(loc = 0, column = 'N_isolates', value = N_isolates)

# %% [code]
# --------------------------------------------------------------------------------------------------------------------------------------
### "matrix" is the major table for analysis/extracting of Unique, Core and Accessory genes by their occurance in N_isolates column !!!
# --------------------------------------------------------------------------------------------------------------------------------------
#matrix

# %% [code]
## UNIQUE
# To make matrix table of unique genes
unique_proteins_N1_matrix = matrix[matrix["N_isolates"] == 1]

#unique_proteins_N1_matrix

# Remove column "N_isolates" to use table in "for" cycle
unique_proteins_matrix = unique_proteins_N1_matrix.drop(unique_proteins_N1_matrix.columns[0], axis = 1)
#unique_proteins_matrix

del unique_proteins_N1_matrix

# %% [code]
# To see "an Isolate" table
#unique_proteins_matrix.loc[unique_proteins_matrix["GCF_000014465.1"].notnull()]

#Isolate_df = unique_proteins_matrix.loc[unique_proteins_matrix["GCF_000014465.1"].notnull()]
#for i in Isolate_df["GCF_000014465.1"]:
#    print(i)

# %% [code]
# Generate a list of all unique genes in folder "unique_genes"
#os.makedirs("unique_genes", exist_ok = True)

with open("unique_genes_IDs_list.tsv", 'w') as unique_genes_file:
    for column in unique_proteins_matrix.columns:
        Isolate_df = unique_proteins_matrix.loc[unique_proteins_matrix[column].notnull()] # worked
        #print (column)
    
        for unique_gene_ID in Isolate_df[column]:
            sample_unique_gene = str(unique_gene_ID + '\n') # str(column +
            #print(column, unique_gene_ID, sep = '\t')
            unique_genes_file.write(sample_unique_gene)

# remove "unique_proteins_matrix" table from memory
del unique_proteins_matrix

# %% [code]
# To extract all unique genes, I combined all Prokka .faa files to one
os.makedirs("unique_genes", exist_ok = True)

with open("SeqKit_extract_unique_genes.sh", 'w') as script_file:
    conda_scripting_cmd = "source ~/miniforge3/etc/profile.d/conda.sh" + '\n'
    conda_env_activate_cmd = "conda activate seqkit" + '\n'
    
    cmd_seqkit_unique = "seqkit grep -f unique_genes_IDs_list.tsv Amino_acid_all_DB.faa > unique_genes/unique_genes.faa"
    script_file.write(conda_scripting_cmd)
    script_file.write(conda_env_activate_cmd)
    script_file.write(cmd_seqkit_unique)

# %% [code]
!bash SeqKit_extract_unique_genes.sh
os.replace("unique_genes_IDs_list.tsv", "unique_genes/unique_genes_IDs_list.tsv")
os.replace("SeqKit_extract_unique_genes.sh", "unique_genes/SeqKit_extract_unique_genes.sh")

# %% [code]
## CORE
# To make matrix table of core genes
number_of_samples = len(matrix.columns) - 1
print("Number of Samples = " + str(number_of_samples))
core_proteins_N_matrix = matrix[matrix["N_isolates"] == number_of_samples]
#core_proteins_N_matrix

# Remove column "N_isolates" to use table in "for" cycle
core_proteins_matrix = core_proteins_N_matrix.drop(core_proteins_N_matrix.columns[0], axis = 1)
#core_proteins_matrix

# %% [code]
# remove "core_proteins_N_matrix" table from memory
del core_proteins_N_matrix

# %% [code]
# To read "gene_data.csv" table
gene_data_table = pd.read_csv("gene_data.csv", dtype = str)
gene_data_matrix = gene_data_table.drop(gene_data_table.columns[[0, 1, 2, 5, 6, 7]], axis = 1).copy()
del gene_data_table
#gene_data_matrix

annotation_ids = gene_data_matrix["annotation_id"].tolist()
#annotation_ids
prot_sequences = gene_data_matrix["prot_sequence"].tolist()
#prot_sequences
del gene_data_matrix

# %% [code]
with open("representative_core_genes_IDs_list.tsv", 'w') as rep_core_genes_file:
    for line_core in range(len(core_proteins_matrix.index)):
        row_elements = core_proteins_matrix.iloc[line_core]
        annotation_id = ""
        representative_protein_length = 0
    
        for element in row_elements:
            index_annotation_id = annotation_ids.index(element)
            prot_sequence = prot_sequences[index_annotation_id]
            length_prot_sequence = len(prot_sequence)
            #print(element, length_prot_sequence)
            #print(str(index_core), element, sep = '\t') # remove later
            if length_prot_sequence > representative_protein_length:
                annotation_id = element
                representative_protein_length = length_prot_sequence
        #print("The longest prot sequence is: " + annotation_id + " " + str(representative_protein_length))
        #rep_core_genes_file.write(str(line_core) + '\t' + annotation_id + '\t' +  element + '\n')
        rep_core_genes_file.write(annotation_id + '\n')

# %% [code]
# To extract all Core genes, I combined all Prokka genome.faa files to one
os.makedirs("core_genes", exist_ok = True)

with open("SeqKit_extract_core_genes.sh", 'w') as script_file:
    conda_scripting_cmd = "source ~/miniforge3/etc/profile.d/conda.sh" + '\n'
    conda_env_activate_cmd = "conda activate seqkit" + '\n'
    
    cmd_seqkit = "seqkit grep -f representative_core_genes_IDs_list.tsv Amino_acid_all_DB.faa > core_genes/representative_core_genes.faa"
    script_file.write(conda_scripting_cmd)
    script_file.write(conda_env_activate_cmd)
    script_file.write(cmd_seqkit)

# %% [code]
!bash SeqKit_extract_core_genes.sh
os.replace("representative_core_genes_IDs_list.tsv", "core_genes/representative_core_genes_IDs_list.tsv")
os.replace("SeqKit_extract_core_genes.sh", "core_genes/SeqKit_extract_core_genes.sh")

# %% [code]
## Accessory/Dispensable
# To make matrix table of Accessory/Dispensable genes
number_of_samples = len(matrix.columns) - 1
dispensable_proteins_N1_matrix = matrix[matrix["N_isolates"] != number_of_samples]
dispensable_proteins_N2_matrix = dispensable_proteins_N1_matrix[dispensable_proteins_N1_matrix["N_isolates"] != 1]
dispensable_proteins_N3_matrix = dispensable_proteins_N2_matrix[dispensable_proteins_N2_matrix["N_isolates"] != 0] # There were 0 N_isolates
dispensable_proteins_matrix = dispensable_proteins_N3_matrix.drop(dispensable_proteins_N3_matrix.columns[0], axis = 1)
#dispensable_proteins_matrix

# %% [code]
del dispensable_proteins_N1_matrix
del dispensable_proteins_N2_matrix
del dispensable_proteins_N3_matrix

# %% [code]
# To read "gene_data.csv" table
gene_data_table = pd.read_csv("gene_data.csv", dtype = str)
gene_data_matrix = gene_data_table.drop(gene_data_table.columns[[0, 1, 2, 5, 6, 7]], axis = 1).copy()
del gene_data_table
#gene_data_matrix

annotation_ids = gene_data_matrix["annotation_id"].tolist()
#annotation_ids
prot_sequences = gene_data_matrix["prot_sequence"].tolist()
#prot_sequences
del gene_data_matrix

# %% [code]
with open("representative_dispensable_genes_IDs_list.tsv", 'w') as rep_dispensable_genes_file:
    for line_dispensable in range(len(dispensable_proteins_matrix.index)):
        row_elements = dispensable_proteins_matrix.iloc[line_dispensable]
        annotation_id = ""
        representative_protein_length = 0
    
        for element in row_elements:
            element = str(element)
            if element == "nan":
                continue
            else:
                index_annotation_id = annotation_ids.index(element)
                prot_sequence = prot_sequences[index_annotation_id]
                length_prot_sequence = len(prot_sequence)
                #print(element, length_prot_sequence)
                if length_prot_sequence > representative_protein_length:
                    annotation_id = element
                    representative_protein_length = length_prot_sequence
            #print("The longest prot sequence is: " + annotation_id + " " + str(representative_protein_length))
            #rep_dispensable_genes_file.write(str(line_core) + '\t' + annotation_id + '\t' +  element + '\n')
        rep_dispensable_genes_file.write(annotation_id + '\n')

# %% [code]
del dispensable_proteins_matrix

# %% [code]
# To extract all representative dispensable genes, I combined all Prokka genome.faa files to one
os.makedirs("dispensable_genes", exist_ok = True)

with open("SeqKit_extract_rep_dispensable_genes.sh", 'w') as script_file:
    conda_scripting_cmd = "source ~/miniforge3/etc/profile.d/conda.sh" + '\n'
    conda_env_activate_cmd = "conda activate seqkit" + '\n'
    
    cmd_seqkit = "seqkit grep -f representative_dispensable_genes_IDs_list.tsv Amino_acid_all_DB.faa > dispensable_genes/representative_dispensable_genes.faa"
    script_file.write(conda_scripting_cmd)
    script_file.write(conda_env_activate_cmd)
    script_file.write(cmd_seqkit)

# %% [code]
!bash SeqKit_extract_rep_dispensable_genes.sh
os.replace("representative_dispensable_genes_IDs_list.tsv", "dispensable_genes/representative_dispensable_genes_IDs_list.tsv")
os.replace("SeqKit_extract_rep_dispensable_genes.sh", "dispensable_genes/SeqKit_extract_rep_dispensable_genes.sh")

# %% [code]
%%bash
# BLASTp check of unique proteins. Making BLAST result table
mkdir -p BLASTp-check
mkdir -p BLASTp-check/db_aa

cp Amino_acid_all_DB.faa BLASTp-check/db_aa

makeblastdb -in BLASTp-check/db_aa/Amino_acid_all_DB.faa -parse_seqids -dbtype prot

blastp -db BLASTp-check/db_aa/Amino_acid_all_DB.faa -query unique_genes/unique_genes.faa -out BLASTp-check/BLASTp-unique_genes_check-result.tsv -outfmt '6 qseqid sacc stitle bitscore evalue pident qcovhsp qcovus' -qcov_hsp_perc 90 -num_threads 40 -max_target_seqs 5

# %% [code]
# BLASTP cleaning of unique proteins. Making list of truly unique proteins table .tsv
BLASTp_file = "BLASTp-check/BLASTp-unique_genes_check-result.tsv"
BLASTP_cleared_file = "BLASTp-check/BLASTP_cleared_unique_proteins.tsv"

with open(BLASTP_cleared_file, 'w') as table:
    with open(BLASTp_file, 'r') as file:
        unique_ids = []
        last_id = ""
        current_id = ""
        for line in file:
            qseqid = line.split('\t', 1)[0]
            sacc = line.split('\t', 2)[1]
            
            pident = float(line.split('\t', 7)[5])
            qcovhsp = int(line.split('\t', 7)[6])
            
            #print(qseqid, sacc, pident, qcovhsp, sep = '\t')
            if qseqid == sacc and qseqid != last_id and qcovhsp == 100 and pident == 100:#если сейчас правильный, и до него был другой правильный
                #print(qseqid, sacc, sep = '\t')
                last_id = qseqid
                unique_ids.append(qseqid)
            #elif qseqid != sacc and qseqid == last_id and qcovhsp != 100 or pident != 100: # если до был правильный, а теперь похожие
                #print(qseqid, sacc, sep = '\t')
            elif qseqid != sacc and qcovhsp == 100 and pident == 100: # неправильные
                last_id = qseqid
            elif qseqid != sacc and qseqid == last_id and qcovhsp == 100 and pident == 100: # если до него был правильный, а теперь неправильный
                unique_ids.pop()
        print(len(unique_ids))

        for element in unique_ids:
            protein_id = element + '\n'
            table.write(protein_id)

# %% [code]
# Generating Fasta file of truly Unique proteins
with open("BLASTp-check/SeqKit_extract_cleared_unique_proteins.sh", 'w') as script_file:
    conda_scripting_cmd = "source ~/miniforge3/etc/profile.d/conda.sh" + '\n'
    conda_env_activate_cmd = "conda activate seqkit" + '\n'
    
    cmd_seqkit = "seqkit grep -f BLASTp-check/BLASTP_cleared_unique_proteins.tsv Amino_acid_all_DB.faa > unique_genes/unique_genes_BLASTp_cleared.faa"
    script_file.write(conda_scripting_cmd)
    script_file.write(conda_env_activate_cmd)
    script_file.write(cmd_seqkit)

# %% [code]
!bash BLASTp-check/SeqKit_extract_cleared_unique_proteins.sh

# %% [code]
## Update dispansable proteins by adding not truly unique proteins
original_unique_proteins = set()
with open("unique_genes/unique_genes_IDs_list.tsv", 'r') as original_list:
    for element in original_list:
        original_unique_proteins.add(element) # Were in Sensitive unique Pandas result table

print(len(original_unique_proteins))

cleared_unique_proteins = set()
with open("BLASTp-check/BLASTP_cleared_unique_proteins.tsv", 'r') as cleared_list:
    for item in cleared_list:
        cleared_unique_proteins.add(item)

print(len(cleared_unique_proteins)) # Number of truly Unique proteins

# Find dispansable proteins by difference
difference = original_unique_proteins - cleared_unique_proteins
print(len(difference)) # Not unique dispansable proteins

# Make list
with open("dispensable_genes/dispansable_from_unique_list_proteins.tsv", 'w') as new_dispansable_table:
    for protein_id in difference:
        #print(protein_id)
        new_dispansable_table.write(protein_id)

# %% [code]
# Generating Fasta file new dispensable proteins by adding of not passed BLASTP filter unique proteins
with open("dispensable_genes/SeqKit_extract_not_truly_unique_proteins.sh", 'w') as script_file:
    conda_scripting_cmd = "source ~/miniforge3/etc/profile.d/conda.sh" + '\n'
    conda_env_activate_cmd = "conda activate seqkit" + '\n'
    
    cmd_seqkit = "seqkit grep -f dispensable_genes/dispansable_from_unique_list_proteins.tsv Amino_acid_all_DB.faa > dispensable_genes/dispansable_not_truly_unique_proteins.faa"
    script_file.write(conda_scripting_cmd)
    script_file.write(conda_env_activate_cmd)
    script_file.write(cmd_seqkit)

# %% [code]
!bash dispensable_genes/SeqKit_extract_not_truly_unique_proteins.sh

# %% [code]
## Update dispansable proteins by adding "_refound_" proteins from "epresentative_dispensable.tsv" and "gene_data.csv"
with open("dispensable_genes/representative_dispensable_genes_IDs_list.tsv", 'r') as file:
    with open("refound_list.tsv", 'w') as table:
        refound_list = []
        for line in file:
            if "_refound_" in line:
                refound_id = line.split("\n", 1)[0]
                refound_list.append(refound_id)
                table.write(line)
        #print(len(refound_list))


# %% [code]
#import pandas as pd # Remove in pipeline

# %% [code]
gene_data_table = pd.read_csv("gene_data.csv", dtype = str)
gene_data_matrix = gene_data_table.drop(gene_data_table.columns[[1, 5, 6, 7]], axis = 1).copy()
del gene_data_table

#gene_data_matrix

gff_files = gene_data_matrix["gff_file"].tolist()
#gff_files
cluster_ids = gene_data_matrix["clustering_id"].tolist()
#cluster_ids
annotation_ids = gene_data_matrix["annotation_id"].tolist()
#annotation_ids
prot_sequences = gene_data_matrix["prot_sequence"].tolist()
#prot_sequences
del gene_data_matrix

# %% [code]
with open("dispensable_genes/dispensable_refound_proteins.faa", 'w') as refound_faa:
    for element in annotation_ids:
        for refound_id in refound_list:
            if element == refound_id:
                #print(element, refound_id, sep = '\t')
                index = annotation_ids.index(element)

                header = ">"
                gff = gff_files[index]
                cluster_id = cluster_ids[index]
                annotation = "_" + annotation_ids[index] + '\n'
                sequence = prot_sequences[index] + '\n'
    
                #print(cluster_id, gff, annotation, sep = '\t')
                #print(sequence)

                refound_faa.write(header)
                refound_faa.write(gff)
                refound_faa.write(annotation)
                refound_faa.write(sequence)

# %% [code]
from Bio import SeqIO

# %% [code]
refound_proteins = "dispensable_genes/dispensable_refound_proteins.faa"
refound_proteins_final_file = "dispensable_genes/dispensable_refound_proteins_final.faa"

with open(refound_proteins_final_file, 'w') as refound_proteins_final_faa:
    for seq_record in SeqIO.parse(refound_proteins, "fasta"):
        header = '>' + str(seq_record.id) + '\n'
        original_sequence = str(seq_record.seq)
        sequence_length = len(original_sequence)
    
        if original_sequence.endswith("*X"):
            final_sequence = original_sequence.split("*X", 1)[0]
            #print(header)
            refound_proteins_final_faa.write(header)
        elif original_sequence.endswith("*"):
            final_sequence = original_sequence.split("*", 1)[0]
            #print(header)
            refound_proteins_final_faa.write(header)
        elif original_sequence.endswith("X"):
            final_sequence = original_sequence.split("X", 1)[0]
            #print(header)
            refound_proteins_final_faa.write(header)
        
        else:
            nucleotide_number = 0
            coverage_threshold = 80
            for nucleotide in original_sequence:
                nucleotide_number += 1
                if nucleotide == "*":
                    if 100*nucleotide_number/sequence_length > coverage_threshold:
                        final_sequence = original_sequence.split("*", 1)[0]
                        #print(header)
                        refound_proteins_final_faa.write(header)
                        break
                    else:
                        print(f"Warning: Protein {header} smaller than threshold, due to '*' in the middle of sequence.")
                        final_sequence = ""
                        break
                elif nucleotide == "X":
                    if 100*nucleotide_number/sequence_length > coverage_threshold:
                        final_sequence = original_sequence.split("X", 1)[0]
                        #print(header)
                        refound_proteins_final_faa.write(header)
                        break
                    else:
                        print(f"Warning: Protein {header} smaller than threshold, due to 'X' in the middle of sequence.")
                        final_sequence = ""
                        break
                else: # Normal sequence
                    if nucleotide_number == sequence_length:
                        #print(nucleotide_number)
                        #print(header)
                        refound_proteins_final_faa.write(header)
                        final_sequence = original_sequence
    
        #print(final_sequence + '\n') # print sequence
        final_refound_proteins = final_sequence + '\n'
        refound_proteins_final_faa.write(final_refound_proteins)
        

# %% [raw]
# Accessory proteins consist of
dispansable_not_truly_unique_proteins.faa
dispensable_refound_proteins_final.faa

# %% [code]
%%bash
## Creating final dispansable proteins file
mkdir -p Pandas_Result_genes

cat dispensable_genes/representative_dispensable_genes.faa dispensable_genes/dispansable_not_truly_unique_proteins.faa dispensable_genes/dispensable_refound_proteins_final.faa > Pandas_Result_genes/Representative_all_dispensable_proteins.faa

# Creating final core proteins file
cp core_genes/representative_core_genes.faa Pandas_Result_genes/Representative_core_genes.faa

# Creating final unique proteins file
cp unique_genes/unique_genes_BLASTp_cleared.faa Pandas_Result_genes/unique_genes_BLASTp_cleared.faa

# %% [code]


# %% [code]
