# Supplementary material for: Genomic Insights into Pasteurella multocida Serotype B:2 from Hemorrhagic Septicemia Outbreaks in Wildlife and Livestock in Kazakhstan
Source: Pathogens. 2025 Dec 11;14(12):1273. doi: 10.3390/pathogens14121273 (PMC12735514; doi:10.3390/pathogens14121273)
Supplement: Supplementary file 1 [file pathogens-14-01273-s001.zip › pathogens-4006838-supplementary/Supplementary Tables/Supplementary_TableS1.xlsx]

## Sheet: Table S1
Tool	Used parameters
Seqtk	trimfq -b 20 -e 3
Sickle	pe -f -r -o -p -s -t sanger -q 30 -g
SPAdes	--careful -k 127 -1 -2 -s -o
Skesa	--use_paired_ends --gz --fastq --contigs_out
QUAST	-s -o
CheckM	default parameters
BWA	default parameters
SAMtools	depth -a -J
Snippy	default parameters
RapidNJ	-i fa -b 1000 -t d -n -x
Gubbins	-p gubbins
ANIclustermap	default parameters
fromAssembly2Feature	-g gene/*fasta -a genome/* -o
ICEfinder	default parameters
PlasmidHunter	default parameters
Pharokka	default parameters
Phold	default parameters
LoVis4u	-gb Phold_output/ -hl --set-category-colour -c A4L --run-hmmscan -o --show-x-axis --locus-label-position left
Prokka	--cpus 0 --outdir --force --prefix --addgenes --locustag --strain --kingdom Bacteria --gcode 11 --mincontiglen 200 --rawproduct --proteins
Panaroo	-i *.gff -o --clean-mode sensitive
panaroo-filter-pa	-i ./gene_presence_absence.csv -o ./ --type pseudo,length,frag
eggNOG-mapper	default parameters
Scoary2	scoary2 --genes gene_presence_absence.csv --gene-data-type 'gene-list:,' --traits Trait_table.csv --trait-data-type 'binary:\t' --n-permut 500 --n-cpus 10 --outdir out
