# Supplementary material for: Genomic Insights into Pasteurella multocida Serotype B:2 from Hemorrhagic Septicemia Outbreaks in Wildlife and Livestock in Kazakhstan
Source: Pathogens. 2025 Dec 11;14(12):1273. doi: 10.3390/pathogens14121273 (PMC12735514; doi:10.3390/pathogens14121273)
Supplement: Supplementary file 1 [file pathogens-14-01273-s001.zip › pathogens-4006838-supplementary/Supplementary Tables/Supplementary_TableS2.xlsx]

## Sheet: Лист1
ID	Host	Country	Disease	Year	RIRDC ST	Multiple host MLST
26	Sheep	Kazakhstan	HS	1990	ST122	ST64
90	Bovine	Kazakhstan	Unknown	1992	ST122	ST64
ABT/RAWAL/2015/HSR	Bovine	India	HS	2015	ST122	ST44
Alim_FC_1001	Bird	Bangladesh	Unknown	2020	ST122	ST44
Alim_FC_1002	Bird	Bangladesh	Unknown	2021	ST122	ST44
Alim_FC_1003	Bird	Bangladesh	Unknown	2020	ST122	ST44
ATTK	Bovine	Pakistan	HS	2010	ST122	ST44
B	Bovine	China	Unknown	2013	ST122	ST44
Ban-PM4	Bird	Bangladesh	Fowl Cholera	2017	ST122	ST44
Ban-PM7	Bird	Bangladesh	Fowl Cholera	2017	ST122	ST44
BAUTB2	Bovine	Bangladesh	Unknown	2016	ST122	ST44
B_Kr	Deer	Russia	HS	2021	ST122	ST64
B_OL	Deer	Russia	HS	2021	ST122	ST64
BUKK	Bovine	Pakistan	HS	2008	ST122	ST44
C44-1	Pig	China	Unknown	1995	ST122	ST73
CUL-TANUVAS_2020	Bovine	India	HS	2020	ST122	ST44
DC2020	Bird	Bangladesh	Unknown	2020	ST122	ST44
Faisal	Bovine	Pakistan	HS	2011	ST122	ST44
FDAARGOS_217	Bovine	USA	HS	Unknown	ST122	ST64
Islm	Bovine	Pakistan	HS	2011	ST122	ST44
Karachi	Bovine	Pakistan	HS	2011	ST122	ST44
M1404	Bovine	Unknown	Unknown	1922	ST122	ST64
NCTC10323	Bovine	Myanmar	Unknown	1963	ST122	ST44
NIVEDIPm35	Bovine	India	HS	2019	ST122	ST44
NIVEDIPm34	Bovine	India	HS	2019	ST122	ST44
NIVEDIPm32	Bovine	India	HS	2019	ST122	ST44
P52	Bovine	India	HS	2011	ST122	ST44
Pesh	Bovine	Pakistan	HS	2011	ST122	ST44
Pm52HVVI	Bovine	India	HS	2000	ST122	ST44
PM3	Bovine	Pakistan	Unknown (Blood)	2015	ST122	ST44
PM2	Bovine	Pakistan	HS	2014	ST122	ST44
PM1	Bovine	Pakistan	HS	2012	ST122	ST44
PM-1	Bovine	China	Unknown	2020	ST122	ST44
PmBUFF2016HRY	Bovine	India	HS	2016	ST122	ST44
PMR212	Bovine	India	HS	2022	ST122	ST44
PVAcc	Vaccine for HS	Pakistan	Unknown	2011	ST122	ST44
PVNRTVU1	Bovine	India	HS	2020	ST122	ST44
Razi_Pm0001	Vaccine for HS	Iran	Unknown	1936	ST122	ST44
sample-B	Bovine	China	Unknown	2022	ST122	ST44
SDHB	Deer	India	Hemorrhagic enteritis	2019	ST122	ST194
THF	Bovine	Thailand	HS	2011	ST122	ST44
THD	Bovine	Thailand	HS	2009	ST122	ST44
THA	Bovine	Thailand	HS	2006	ST122	ST44
Tibet-Pm1	Bovine	China	Unknown	2018	ST122	ST44
TX1	Bovine	Pakistan	HS	2012	ST122	ST44
V1	Vaccine for HS	Pakistan	Unknown	2011	ST122	ST44
IHIT36467	Wild boar	Germany	HS	2016	ST122	ST64
IHIT37583	Bovine	Germany	HS	2017	ST122	ST64
IHIT37577	Bovine	Germany	HS	2013	ST122	ST64
IHIT37580	Pig	Germany	HS	2017	ST122	ST64
IHIT36466	Wolf	Germany		2018	ST122	ST64
IHIT37579	Pig	Germany	HS	2018	ST122	ST64
IHIT36480	Wild boar	Germany	HS	2016	ST122	ST64
IHIT36481	Pig	Germany	HS	2016	ST122	ST64
IHIT37572	Deer	Germany	HS	2015	ST122	ST64
IHIT36479	Bovine	Germany	HS	2014	ST122	ST64
IHIT36477	Pig	Germany	HS	2017	ST122	ST61
IHIT36478	Wolf	Germany	HS	2017	ST122	ST61
IHIT37589	Pig	Germany	HS	2018	ST122	ST61
IHIT37571	Bovine	Germany	HS	2016	ST122	ST64
IHIT36485	Wolf	Germany		2018	ST122	ST64
IHIT37573	Wild boar	Germany	HS	2014	ST122	ST64
IHIT37576	Wild boar	Germany	HS	2017	ST122	ST61
IHIT37581	Pig	Germany	HS	2014	ST122	ST64
IHIT37569	Bovine	Germany	HS	2017	ST122	ST64
IHIT37771	Pig	Germany	HS	2013	ST122	ST61
IHIT37567	Bovine	Germany	HS	2015	ST122	ST64
IHIT37588	Bovine	Germany	HS	2017	ST122	ST64
IHIT25098	Pig	Germany	HS	2010	ST122	ST64
IHIT37566	Bovine	Germany	HS	2015	ST122	ST64
IHIT25096	Bovine	Germany	HS	2010	ST122	ST64
IHIT36472	Bovine	Germany	HS	2016	ST122	ST64
IHIT36471	Bovine	Germany	HS	2016	ST122	ST64
IHIT37575	Bovine	Germany	HS	2016	ST122	ST61
IHIT37585	Wild boar	Germany	HS	2017	ST122	ST64
IHIT37568	Bovine	Germany	HS	2016	ST122	ST64
IHIT25112	Wild boar	Germany	HS	2013	ST122	ST64
IHIT37584	Bovine	Germany	HS	2014	ST122	ST64
IHIT25070	Deer	Germany	HS	2010	ST122	ST64
IHIT25079	Bovine	Germany	HS	2013	ST122	ST64
IHIT36475	Bovine	Germany	HS	2016	ST122	ST64
IHIT37587	Deer	Germany	HS	2015	ST122	ST64
DC_3	Bird	Bangladesh	Fowl Cholera	2023	ST122	ST64
FC_1	Bird	Bangladesh	Fowl Cholera	2024	ST122	ST64
FC_2	Bird	Bangladesh	Fowl Cholera	2024	ST122	ST64
IHIT37641	Bovine	Unknown	Unknown	Unknown	ST122	ST64
IHIT37640	Bovine	Unknown	Unknown	Unknown	ST122	ST64
LPG-Sajga	Saiga	Kazakhstan	HS	Unknown	ST122	ST64
LPG-KRS	Bovine	Kazakhstan	HS	Unknown	ST122	ST64
LPG-9	Bird	Kazakhstan	Fowl Cholera	1996	ST460	ST64
LPG-5	Horse	Kazakhstan	HS	2006	ST460	ST64
LPG-4	Saiga	Kazakhstan	HS	2010	ST122	ST64
LPG-3	Bovine	Kazakhstan	HS	2011	ST460	ST64
LPG-25	Saiga	Kazakhstan	HS	2015	ST122	ST64
LPG-24	Saiga	Kazakhstan	HS	2015	ST122	ST64
LPG-23	Saiga	Kazakhstan	HS	2015	ST122	ST64
LPG-22	Saiga	Kazakhstan	HS	2015	ST122	ST64
LPG-21	Saiga	Kazakhstan	HS	2015	ST122	ST64
LPG-20	Saiga	Kazakhstan	HS	2015	ST122	ST64
LPG-2	Saiga	Kazakhstan	HS	2011	ST122	ST64
LPG-19	Saiga	Kazakhstan	HS	2015	ST122	ST64
LPG-18	Saiga	Kazakhstan	HS	2015	ST122	ST64
LPG-17	Saiga	Kazakhstan	HS	2015	ST122	ST64
LPG-15	Horse	Kazakhstan	HS	2010	ST460	ST64
LPG-13	Bovine	Kazakhstan	HS	2013	ST122	ST64
LPG-12	Saiga	Kazakhstan	HS	2013	ST122	ST64
LPG-10	Bovine	Kazakhstan	HS	2013	ST122	ST64
LPG-0631P	Saiga	Kazakhstan	HS	Unknown	ST122	ST64
